# Supplementary material for: Analysis of mammalian circadian clock protein complexes over a circadian cycle
Source: J Biol Chem. 2023 Jan 20;299(3):102929. doi: 10.1016/j.jbc.2023.102929 (PMC9950529; doi:10.1016/j.jbc.2023.102929)
Supplement: Supplementary Table 1 [file mmc1.xlsx]

## Sheet: Cry1 interating proteins
			ZT0								ZT12						ZT19
Gene names	Protein IDs	Unique peptides	-Log T-test p-value Cry1 (WT/KO)_1	‘Log2 Cry1 (WT/KO)_1	-Log T-test p-value Cry1 (WT/KO)_2	‘Log2 Cry1 (WT/KO)_2	-Log T-test p-value Cry1 (WT/IgM)_1	‘Log2 Cry1 (WT/IgM)_1	-Log T-test p-value Cry1 (WT/IgM)_2	‘Log2 Cry1 (WT/IgM)_2	‘-Log10 p-value Cry1 (WT/KO)_1	’Log2 Cry1 (WT/KO)_1	-Log10 p-value Cry1 (WT/IgM)	Log2 Cry1 (WT/IgM)	-Log10 p-value Cry1 (WT/KO)_2	Log2 Cry1 (WT/KO)_2	-Log 10 p-value Cry1 (WT/KO)_1	’Log2 Cry1 (WT/KO)_1	-Log10 p-value Cry1 (WT/IgM)	Log2 Cry1 (WT/IgM)	-Log10 p-value Cry1 (WT/KO)_2	Log2 Cry1 (WT/KO)_2
Clock	A0A0J9YU61	13	3.36353	8.35095	3.33184	7.13758	1.4337	6.98324	1.28013	5.76987	2.72755	9.74305	4.60768	6.88844	4.60768	6.88844	2.80548	8.62196	4.03849	8.20104	4.03849	8.20104
Per2	A0A0R4J0U3	23	3.50983	7.966	3.90662	8.00979	3.50983	7.966	3.90662	8.00979	2.90245	10.4946	3.87715	7.12527	3.87715	7.12527	3.88447	13.1774	7.76715	9.73768	7.76715	9.73768
Arntl	A0A1B0GS77	15	4.34678	8.62963	4.97393	7.01443	4.34678	8.62963	4.97393	7.01443	3.87625	8.52335	2.12527	6.95514	2.12527	6.95514	3.52816	11.8752	4.5949	8.80906	4.5949	8.80906
Npas2	G3X9B7	2	3.27662	5.82484	3.89392	4.25876	3.27662	5.82484	3.89392	4.25876	4.44583	5.27931	NA	NA	NA	NA	3.79504	7.60368	NA	NA	NA	NA
Ap2b1	H3BKM0	3	3.1285	5.06798	6.05972	3.79096	3.1285	5.06798	6.05972	3.79096	1.05776	3.51996	0	0	0	0	2.29454	7.61274	2.91479	4.48344	2.91479	4.48344
Per1	Q8CHR1	19	2.48925	7.31901	2.87857	7.15369	2.18001	7.35179	2.31364	7.20177	2.99393	9.5948	3.82992	6.34051	3.82992	6.34051	2.18802	12.605	6.17502	8.08079	6.17502	8.08079
Per3	O70361	10	3.02993	5.07364	3.72591	4.32979	3.02993	5.07364	3.72591	4.32979	3.0673	6.00888	1.7788	2.11941	1.7788	2.11941	3.65912	9.14182	2.38057	4.30969	2.38057	4.30969
Ap2a2	P17427	8	4.28704	4.6155	4.00184	4.23161	4.28704	4.6155	4.00184	4.23161	1.66635	2.7684	0	0	0	0	2.3325	5.64499	8.04209	4.32444	3.88431	2.45927
Cry1	P97784	23	2.52629	11.1545	4.10006	10.4292	2.35938	10.2552	2.96152	9.52995	4.08389	10.1283	5.61889	8.47168	5.61889	8.47168	3.29789	14.592	6.18432	10.8078	6.18432	10.8078
Csnk1d	Q9DC28	7	2.27671	4.4742	2.48698	3.80658	2.27671	4.4742	2.48698	3.80658	4.2934	6.03719	3.01567	5.10816	3.01567	5.10816	3.54578	8.68771	4.66895	8.04327	4.66895	8.04327
Cry2	Q9R194	15	5.05062	7.40972	3.672	4.89203	5.05062	7.40972	3.672	4.89203	5.08814	9.52728	3.8825	4.40742	3.8825	4.40742	4.71278	12.0523	3.93411	6.70614	3.93411	6.70614
