# Supplementary material for: Analysis of mammalian circadian clock protein complexes over a circadian cycle
Source: J Biol Chem. 2023 Jan 20;299(3):102929. doi: 10.1016/j.jbc.2023.102929 (PMC9950529; doi:10.1016/j.jbc.2023.102929)
Supplement: Supplementary Table 2 [file mmc2.xlsx]

## Sheet: Per2 IP R1
Protein IDs	Gene names	Unique peptides	‘-Log10 T-test p-value Per2 (WT/IgG)_1	Log2Ratio Per2 (WT/IgG)_1	‘-Log10 T-test p-value Per2 (WT/KO)_1	Log2Ratio Per2 (WT/KO)_1
Q8CHR1	Per1	10	4.53124	14.0527	4.05561	15.0267
Q9R194	Cry2	22	2.89733	12.1348	3.30918	6.69738
P97784	Cry1	19	4.55916	12.1263	2.6874	7.63194
O70361	Per3	16	5.43111	11.2965	5.43111	11.2965
P97460	Npas2	6	6.34207	10.9949	4.29387	11.0735
A0A0J9YU61	Clock	19	4.20128	10.5747	5.54696	10.0208
P17427	Ap2a2	15	2.56827	10.5337	2.78186	16.0888
P17426-2	Ap2a1	15	3.7404	10.4725	3.6503	11.4062
A0A0R4J0U3	Per2	34	4.52391	10.3397	5.94525	7.9551
H3BKM0	Ap2b1	10	4.98161	9.98074	2.91328	9.30581
A0A1B0GS77	Arntl	17	3.58526	9.34303	3.55885	9.35033
E9Q2I4	Elmsan1	49	3.12308	8.4631	1.89175	0.66965
Q9DC28	Csnk1d	8	3.22601	7.66392	3.22811	7.42438
Q5SVG5	Ap1b1	9	2.2281	7.6618	2.27034	8.05762
Q99LB0	Dnttip1	14	3.10636	7.59325	1.66803	1.11362
Q8BH74	Nup107	14	4.94062	7.00151	2.73854	1.00353
A0A1Y7VKX7	Ddx24	12	5.0501	6.9625	3.02876	0.833382
Q6NXY1	Tbc1d31	2	4.06857	6.9503	1.61244	2.51146
Q9R207	Nbn	15	1.38174	6.76614	3.67023	3.47251
O54833	Csnk2a2	7	3.37726	6.72703	0.79114	0.624141
Q6NV66	Zfp646	37	3.22194	6.69005	0.998702	0.838094
O70230-3	Znf143	4	4.93225	6.68692	3.29176	3.23496
Z4YJJ0	Cipc	5	2.68142	6.55738	2.50732	6.36565
Q9JK91	Mlh1	8	5.45292	6.41036	1.5564	7.72526
Q8JZX4	Rbm17	15	3.94859	6.23943	1.02606	-0.202372
A0A0R4J1L3	Zkscan3	8	3.99019	6.13171	2.29901	0.958108
Q9JIH2	Nup50	14	5.01695	6.01234	3.77971	-1.53175
G3UW40	Mcc	7	4.94354	5.99671	4.94354	5.99671
A2A4P0	Dhx8	20	3.54298	5.91862	2.27506	-1.37671
Z4YKX0	Hnf4a	5	3.56346	5.9038	2.28217	1.41094
Q91XU0	Wrnip1	11	1.5226	5.8968	2.8179	2.602
Q8R0G9	Nup133	25	2.72922	5.85209	1.08038	0.796562
A0A1N9PTV1	Fbrs	21	2.15756	5.72696	0.382135	-0.375383
Q3TYE1	Csnk1e	1	3.875	5.68993	3.875	5.68993
P97742	Cpt1a	6	4.41748	5.6893	2.24219	2.49424
Q91YE7-2	Rbm5	20	3.7303	5.66738	0.853841	-0.762512
B1AUF2	Ski	4	4.86606	5.56483	3.80867	2.41242
Q8R3N6	Thoc1	19	6.14854	5.55813	4.69915	-1.78952
P70700	Polr1b	9	3.49413	5.48735	1.92579	1.37277
Q99LI5	Znf281	7	5.2218	5.44956	2.00009	0.853969
Q80X50-3	Ubap2l	8	4.71799	5.44328	3.26681	1.68578
Q8K2T8	Paf1	18	2.8221	5.40502	0.273204	-0.577397
E9QNN1	Dhx9	1	2.66387	5.36167	2.06658	-1.12191
E9QK83	Utp20	29	2.70794	5.33686	1.80814	2.86972
A0A087WRF2	Agap1	3	3.38282	5.33427	3.38282	5.33427
P53995	Anapc1	11	6.50559	5.29978	3.20823	0.485475
Q8JZM7	Cdc73	26	2.59946	5.25322	3.3162	-0.583444
Q3USH5	Sfswap	14	4.44809	5.24195	3.3857	-1.54282
A2CG76	Ehmt2	8	5.18981	5.23937	1.89903	0.296209
Q62018	Ctr9	22	2.96627	5.21109	0.0733181	0.149245
A2AGH8	Med12	6	5.70496	5.19106	2.62511	0.91003
A0A1Y7VK55	Nfic	6	3.73489	5.18894	1.81692	2.33184
A2A791	Zmym4	22	2.74792	5.18085	3.29143	0.468099
Q0VBL3-2	Rbm15	28	2.71061	5.14448	1.61402	-1.83815
Q8C4K7	Per1	1	3.83668	5.13825	3.83668	5.13825
P25444	Rps2	6	2.47623	5.13228	1.4033	-1.49054
P62082	Rps7	4	3.48369	5.13169	2.32831	-1.38678
D3Z7V3	Slmap	7	3.46111	5.1253	1.93623	5.41921
A0A1L1STE4	Ilf3	21	2.89824	5.12379	0.863116	-0.141042
Q8CJF7	Ahctf1	40	2.60083	5.05693	2.11287	-0.461369
Q61624	Znf148	13	2.46615	5.0558	2.23818	2.01991
Q6A085	Znf629	6	5.19424	5.03576	4.21812	1.84551
Q99KG3-3	Rbm10	2	2.86833	5.03014	2.13337	-1.44564
A0A1L1SQA8	Rps25	4	3.98146	5.0206	1.66937	-1.48387
Q91VL8	Terf2ip	8	2.63965	4.96579	0.203312	0.0664244
F6PWU6	Usf2	4	3.1007	4.96344	2.7667	4.83832
Q8R0Z2-3	Enox2	8	3.51583	4.94986	0.934026	-0.590078
P41183	Bcl6	8	3.39715	4.92582	0.685808	0.228442
A0A1Y7VMP7	Mlh3	4	3.62367	4.91684	2.57197	3.83413
Q80WS3	Fbll1	1	3.16642	4.89931	1.91024	-1.1491
P14131	Rps16	9	4.06797	4.86887	3.13382	-1.73907
Q9D6Z1	Nop56	19	2.26313	4.85085	3.2528	-0.97023
Q9DAW6	Prpf4	12	1.99742	4.84186	2.18676	-1.96594
Q69ZR9	Fam208a	29	2.82292	4.78856	1.54131	-1.0436
Q9ER67	Maged2	1	3.97988	4.78413	3.97988	4.78413
Q8BHJ5	Tbl1xr1	5	2.17913	4.78036	0.345358	-0.337906
Q3TZZ7	Esyt2	5	2.71912	4.77083	1.96524	3.27516
P70245	Ebp	2	5.02578	4.75467	1.69046	1.03211
G3UZ60	Sumo3;Sumo2	2	3.16759	4.71687	1.62805	0.790286
A2BIE1	Qser1	4	2.79283	4.70374	1.98288	1.89829
Q9DBE9	Ftsj3	10	2.83411	4.67929	2.7913	0.936932
P51949	Mnat1	3	3.26323	4.67564	2.67804	2.4094
Q5SUH7	Clint1	4	3.42431	4.67101	2.13641	4.39038
Q8R349	Cdc16	5	3.34084	4.66804	1.73643	0.864845
Q9CZN7-2	Shmt2	1	3.98565	4.65854	1.94092	4.93171
F8WJG3	Tra2b	7	2.22327	4.64832	3.29175	-4.48712
P68040	Gnb2l1	8	4.97195	4.6164	1.80872	-2.22973
O35345	Kpna6	6	3.14194	4.60036	1.07416	-0.436008
F8VQE9	Agap3	3	4.71635	4.58934	4.65733	4.28794
Q8CI11-2	Gnl3	3	3.70739	4.51154	3.70739	4.51154
B1AZI6	Thoc2	35	2.21975	4.50719	1.10214	-1.58779
F8WJ41	Rps15a	4	4.21362	4.48172	2.33533	-1.20666
F8VPX1	Usp7	12	1.20426	4.4713	3.07156	3.09737
E9Q5F9-2	Setd2	10	3.45662	4.43027	1.46239	-0.444931
Q9WTX8	Mad1l1	37	2.69251	4.42861	0.9212	-0.375374
E9Q7F2	Rnf169	11	2.48828	4.30198	2.37127	1.83565
Q8CHH5	Gltscr1l	6	4.35837	4.30117	1.42015	0.523021
Q3TPM3	Cul1	9	3.41492	4.29935	3.10903	6.55695
A6H619-2	Phrf1	3	2.45099	4.29494	0.36187	0.286047
D3YWX2	Ylpm1	29	2.39224	4.28641	1.43541	-0.698317
P61963	Dcaf7	8	3.19992	4.28216	2.23477	0.436893
Q8BJ05	Zc3h14	24	2.66669	4.24823	3.86613	-0.947925
G3X9Z4	Pcf11	6	2.78521	4.24448	2.89206	-1.78509
Q921N8	Gps2	3	2.33712	4.23229	1.03562	0.882436
J3QPR1	Atxn1	3	3.82124	4.22483	2.85393	2.21428
E9PXP7	Ston2	3	2.70893	4.22477	2.70893	4.22477
A2AS70	Mllt10	4	4.70916	4.20517	1.59868	0.848763
Q8K224	Nat10	27	2.37417	4.18782	0.525447	-0.22484
P31001	Des	1	3.62451	4.16047	1.5549	0.376588
Q8VEJ9	Vps4a	1	3.02245	4.16037	3.02245	4.16037
Q8BMF4	Dlat	8	2.77932	4.15632	3.29316	1.72532
Q8R516-2	Mib2	2	2.00853	4.1537	1.49715	2.2864
Q5HZJ0	Drosha	8	5.18256	4.15279	2.03236	-0.586864
Q99J95	Cdk9	6	3.44831	4.14951	1.96762	0.638886
D3Z2H7	Ctnnd1	3	3.39479	4.13135	2.99442	3.60402
Q7TT28	Rexo1	23	4.35683	4.12985	3.03277	-1.66591
Q9DCD2	Xab2	23	2.5598	4.11463	0.152929	0.0934315
A0A286YD06	Pcgf5	3	4.00712	4.10725	0.116072	0.153055
Q91W96	Anapc4	4	4.51255	4.06768	3.60449	2.15615
P62908	Rps3	13	2.22559	4.06289	2.33485	-1.72173
Q8BN78	Zbtb33	8	2.47268	4.05219	0.394317	0.344354
Q8C0I4	Epc2	4	4.00939	4.0508	1.56048	1.95994
P63166	Sumo1	7	2.06843	4.04854	2.88871	-1.37059
Q8K119	Pms1	5	2.26761	4.0357	2.26761	4.0357
E9Q7C1	Med15	3	4.13228	4.00553	1.86457	1.11851
F8VQL9	Ncor2	32	3.81033	3.98823	1.68398	0.846604
Q8BJ71	Nup93	15	3.06546	3.95401	1.8552	2.82013
Q9Z1B5	Mad2l1	4	3.37105	3.93504	1.50921	-1.48269
Q8CGN4-4	Bcor	4	3.08186	3.90363	1.96208	2.99467
Q8BP71	Rbfox2;Rbfox1;Rbfox3	4	2.10069	3.90282	0.81697	0.777412
Q7TN31	Aggf1	6	3.23954	3.8871	1.15755	-0.527125
A0A0J9YV01	Zeb2	4	2.94922	3.85941	1.57331	1.72627
Q6P5G3-2	Mbtd1	3	3.96201	3.85389	3.18497	1.95075
Q3TVF6	Fam207a	2	3.9862	3.84166	3.22265	2.72618
Q9DBQ6	Nfatc1	3	4.11008	3.83356	3.32299	2.16848
P60867	Rps20	2	4.43396	3.78446	3.21105	-1.74695
A0A2I3BPQ5	Zc3h13	37	2.43106	3.76958	2.6491	-2.84074
D3Z0M9	Ddx23	39	3.17832	3.76915	2.418	-1.60842
G3X8R5	Qrich1	5	2.99955	3.76824	3.05039	3.93197
P61458	Pcbd1	2	3.15062	3.72551	2.51271	1.98605
Q3TIX9	Usp39	16	2.36107	3.72377	2.59561	-2.09166
G3UXG7	Csnk2b	2	3.13084	3.7195	0.654816	-0.325982
P62242	Rps8	4	3.12913	3.71102	0.970215	0.940819
A0A140T8R7	Rcor1	2	4.36118	3.69363	1.34636	0.620325
Q61164	Ctcf	14	2.33369	3.68982	0.71279	-0.430436
Q8BTI8	Srrm2	39	2.41849	3.68369	2.73415	-2.44299
P14148	Rpl7	3	2.98098	3.6678	0.863946	0.34144
Q6LC96	Rxra	3	3.40907	3.66739	2.71981	1.80858
G3UWD4	Pphln1	10	2.47812	3.66138	1.24787	-1.63815
Q9R226	Khdrbs3	3	3.42266	3.66048	1.12074	0.421836
Q8BHA0	Ino80c	5	5.51766	3.65655	2.96881	-0.789348
Q8R480	Nup85	8	3.53285	3.6483	1.83153	-0.676413
Q3UQ44	Iqgap2	11	1.29725	3.64592	2.35206	4.2464
P42230	Stat5a;Stat5b	16	1.39525	3.63921	3.74571	3.75317
Q3THK3	Gtf2f1	6	3.12089	3.63417	0.0546982	0.0214529
Q9D6L8	Ppil3	3	1.41242	3.60732	2.29542	1.38888
G3X9A3	Zbtb21	3	2.14756	3.57724	0.817684	0.832623
Q8R3P6	Vwa9	8	2.03001	3.57591	0.367569	-0.224571
A2AMW0	Capzb	4	3.91828	3.56809	2.29193	-0.609454
Q8CBM2	Asph	5	2.2839	3.56641	0.717842	0.529218
A0A1W2P6G5	Myl6	4	3.76599	3.5537	2.0007	-0.864711
Q61696	Hspa1a;Hspa1b	3	2.79968	3.55158	1.04552	0.462557
Q9D051	Pdhb	2	3.92424	3.55056	2.30504	0.9288
Q3U556	Pias1;Pias2	2	3.10209	3.54603	1.25589	0.535066
Q3UB74	Tbrg1	2	4.72865	3.542	1.53527	-0.127383
Q6DID3	Scaf8	4	4.64824	3.52329	2.89812	-0.469912
Q9CUX1	Prkrir	4	3.24476	3.52047	0.750337	1.21333
P63087	Ppp1cc	3	3.31328	3.49462	0.390706	0.262191
P62488	Polr2g	4	3.97053	3.48831	2.00843	-1.01121
F6R9G0	Ep400	3	3.64168	3.4788	1.53622	1.12397
Q8VDM1	Zgpat	10	3.79399	3.47696	3.45679	-2.43847
Q9R1E0	Foxo1	4	1.73022	3.47387	2.88908	2.06174
Q3UI84	Rfc4	13	1.74456	3.47337	2.12668	1.81182
Q61029-3	Tmpo	3	3.19835	3.46102	1.88612	1.12709
A0A1B0GSX7	Nup98	18	2.39401	3.44691	1.50236	0.818533
I7HJS1	Emd	2	4.76805	3.44292	3.38503	1.67301
Q91VJ5	Pqbp1	4	3.15283	3.44267	1.98656	-1.22039
A0A0R4J1L9	Mtus1	2	3.42603	3.43349	0.738966	2.29337
Q9CWW7	Cxxc1	3	2.77691	3.42557	2.4084	2.23776
O35691	Pnn	22	3.59456	3.41818	3.19845	-3.15867
Q9QXF8	Gnmt	3	2.66673	3.41562	1.58711	1.88119
Q8BQ46	Taf15	9	2.14641	3.41454	2.12487	-1.2681
Z4YL92	Zmat1	3	3.22037	3.41271	2.84414	2.25033
Q62383	Supt6h	37	3.75674	3.40709	2.99764	-1.12817
E9Q8K8	Zc3h4	26	2.14174	3.40639	3.89732	-1.62779
P58462	Foxp1	10	3.07342	3.4016	1.35291	0.960114
Q80W00	Ppp1r10	43	2.21595	3.39199	1.62611	-0.442448
Q91XD4	Ftcd	4	3.09569	3.38974	0.123408	-0.0625153
B5B2U1	Nfatc3	2	6.64611	3.33292	3.14067	3.36807
A0A0N4SV80	Zfml;Znf638	67	3.42636	3.33245	3.33925	-0.896343
Q9EQC8	Prcc	13	2.88617	3.30328	1.58575	0.393757
Q9CWL8	Ctnnbl1	13	2.41014	3.30326	2.35272	-2.49461
Q920F6	Smc1b	1	4.53684	3.29894	1.9075	2.96635
Q8VCD5	Med17	6	2.18837	3.29179	0.287976	0.535237
F8WJB0	Med23	14	2.32391	3.28926	2.10639	0.724603
P83877	Txnl4a	4	3.53544	3.2873	1.91231	-1.89997
D3Z6V3	Esr1	3	2.7338	3.27773	1.63468	5.12833
Q61069	Usf1	1	3.88326	3.27494	3.88326	3.27494
O88939-2	Zbtb7a	3	5.07616	3.26976	1.87448	1.32846
E9Q9S3	Utp14b	2	4.19958	3.25551	0.809842	2.24947
Q8BYK6	Ythdf3;Ythdf1	3	2.78807	3.24719	3.0172	0.738839
Q640M1	Utp14a	5	3.40968	3.23892	0.159852	0.0741549
O70152	Dpm1	3	1.3148	3.23806	2.13255	2.28917
P49117	Nr2c2	3	2.90847	3.2358	2.54126	2.595
Q8R323	Rfc3	9	2.39107	3.22944	1.90032	2.07501
Q60737	Csnk2a1	10	2.74258	3.22402	2.48167	-1.50744
Q3UFM5	Nom1	12	2.32812	3.21147	1.91152	1.53577
Q04692-2	Smarcad1	1	3.49193	3.19736	3.4375	3.32543
Q64310	Surf4	2	4.60085	3.19048	1.82745	1.55505
P62137	Ppp1ca	5	2.52611	3.17303	2.45998	-0.593886
D3YZ08	Terf2	21	2.18603	3.17196	2.78222	-1.02477
A2AKX3-2	Setx	2	5.19498	3.16249	1.71408	1.38786
A0A338P7L9	Ncbp2	3	5.5737	3.16176	4.28868	-1.23608
Q6NZQ4	Paxip1	9	3.23674	3.13336	1.22709	-0.951797
P62307	Snrpf	4	3.15964	3.12339	0.0154983	-0.00417995
A0A2I3BPN6	Taf4a	4	3.43577	3.11449	1.14192	0.906678
D3YZ20	Polr2j	2	4.3222	3.11086	2.81193	-0.556445
A0A140LHU9	Pnpla6	2	2.94763	3.09081	4.23836	3.39389
P43247	Msh2	2	3.31515	3.08196	3.44934	3.77869
Q9D198	Syf2	3	3.00622	3.07863	1.28608	1.56196
Q8C0P7	Znf451	4	4.20736	3.07267	2.09321	-0.538293
A2A7S8-2	Kiaa1522	3	5.55816	3.07129	1.49772	0.480274
P97471	Smad4	2	2.58988	3.06936	1.61716	2.67564
Q8CE64	Znf276	3	2.85641	3.06927	1.90988	0.82865
Q6ZWZ6	Rps12	2	4.11855	3.05611	2.0122	-2.02562
F8WH48	Wdr26	1	3.6864	3.04287	2.44812	2.87634
Q80VY9	Dhx33	3	2.82023	3.04007	1.73696	0.961636
O08856	Ell	4	3.17481	3.03919	1.58545	1.14021
Q60865	Caprin1	3	5.78548	3.03724	0.314264	-0.164783
F6U6X3	Dyrk1a	9	2.92522	3.02151	2.99935	3.10536
REV__Q9D117	Dnah7a	1	3.61397	3.00661	1.62277	0.321141
Q9D287	Bcas2	4	2.02175	3.00169	2.18269	3.14581
F8WHY8	Mta1	7	2.6021	2.99398	1.2422	-0.613272
Q9WUK4	Rfc2	11	2.89843	2.99323	2.9518	1.76886
A0A0G2JF30	Klhl7	2	2.72751	2.99283	2.58324	2.33861
Q6NV83-2	U2surp	1	3.11593	2.98056	3.13518	-1.88047
P60762-2	Morf4l1	3	3.11288	2.97624	1.45588	0.514957
A0A0R4J060	Sap130	3	2.67507	2.96031	0.340987	-0.174968
Q62432-2	Smad2	3	3.63902	2.95944	1.56999	2.53697
E9QNH6	Myo1b	9	2.50441	2.95549	1.59327	-1.08327
Q9EQS3	Mycbp	2	2.1385	2.95547	0.0359753	-0.0294361
Q8K2C9	Hacd3	3	0.493789	2.94646	2.3059	2.42353
A0A0A0MQ76	Nop58	10	2.7904	2.93953	1.53834	-1.42371
Q6KCD5	Nipbl	25	2.386	2.93709	1.17199	0.674787
Q6PCL9	Papolg	7	2.87247	2.93074	0.512936	0.201392
A0A0U1RQB6	Crebbp	1	5.06125	2.90409	3.64379	2.66798
Q9JJZ6	Klf13	7	5.30358	2.89793	3.65967	2.73759
G3UW39	Cdadc1	6	2.78094	2.89236	2.75751	3.10339
A0A0N5E9G7	Rfc1	29	2.89741	2.88421	2.751	1.74626
A0A0G2JER9	Dnajb6	3	3.96074	2.87017	3.09616	1.11016
G3X8R4	Gtf2h1	6	2.25262	2.85417	2.79807	2.54179
P62141	Ppp1cb	4	2.15067	2.84424	0.956357	-0.459665
Q925J9	Med1	21	3.18763	2.83914	1.27066	-0.473071
Q8BFQ4	Wdr82	14	2.64076	2.8378	2.46541	-1.35951
Q543V3	Irs1	3	2.01789	2.83626	2.17645	3.17479
Q60960	Kpna1	10	2.65699	2.83154	1.02476	-0.870224
Q5SRY7-4	Fbxw11	1	3.37843	2.81515	3.37843	2.81515
Q9EPW2	Klf15	2	3.68705	2.80826	3.52585	3.78802
Q6P6L6	Gemin4	2	2.89929	2.80103	2.89929	2.80103
V9GXJ9	Kri1	4	3.65919	2.78643	2.14422	-0.56586
E9PXY1	Cul4b	2	3.61531	2.77919	3.61531	2.77919
A0A140T8M5		1	3.20696	2.76186	2.55217	1.6697
Q9CQR2	Rps21	2	3.05495	2.76119	2.4227	-1.45152
A0A494BA96	Kat5	2	2.3534	2.75556	1.78036	1.92909
P48678	Lmna	21	1.897	2.74984	3.08068	2.71568
Q6P8I4	Pcnp	7	2.33674	2.73469	2.01552	-2.05316
Q80UW8	Polr2e	3	2.82675	2.73243	1.54656	-0.617543
P70353	Nfyc	2	2.83459	2.72548	2.13737	1.82265
A0A1W2P8A8	Reep3	3	2.28533	2.7179	0.781326	0.420853
Q922V4	Plrg1	17	2.1447	2.7152	1.20949	-1.60473
Q9D554	Sf3a3	17	3.87025	2.70914	3.52702	-1.74552
F7C528	Chd3	2	3.14126	2.70434	1.05758	0.246957
Q8VIG1	Rest	2	4.55414	2.70035	2.0639	0.587557
A2AJT4	Pnisr	7	2.63687	2.69793	2.33701	-2.48698
A2AQM9	Ncoa6	3	3.60811	2.68883	2.76088	-1.16424
E9QM14	Cbll1	4	3.45128	2.68754	2.13281	-0.66531
P70324-2	Tbx3	4	0.644435	2.65819	2.21419	2.2017
P17156	Hspa2	1	4.24659	2.65756	1.54467	0.594481
A0A0R4J008	Hdac2	10	2.60428	2.65562	2.49717	-0.528398
A0A0A6YXL3	Rpl31	1	2.62502	2.63758	0.862822	-0.312963
Q8BU03	Pwp2	2	5.62191	2.63564	0.677348	0.679957
P58501	Paxbp1	18	2.09537	2.63356	1.70139	-1.50127
Q05BE7	Numb	2	2.73409	2.6281	2.73409	2.6281
A0A0A6YXR0	Cept1	2	2.37632	2.62207	2.04686	2.06809
O70494-3	Sp3	2	4.09949	2.61638	2.49295	2.25951
B2RWS6	Ep300	11	2.32651	2.61018	1.45485	2.81643
A0A1B0GS52	Nosip	2	3.47532	2.59243	1.63691	0.485093
P61327	Magoh;Magohb	4	2.76528	2.57451	2.75378	-0.815323
Q9DAT2	Mrgbp	2	2.62825	2.56081	3.124	2.58237
F6YA33	Ercc2	3	1.49917	2.55353	4.2189	4.99056
A0A1Y7VN62	Brd9	1	2.25914	2.55324	1.06912	0.963156
Q69ZF8	Msl2	2	0.788274	2.54824	2.537	1.99251
A2ABV5	Med14	13	2.46255	2.54693	1.12658	0.454633
H3BIW0	Zc3h18	30	2.36244	2.54413	4.44005	-1.12293
P61965	Wdr5	9	2.48963	2.54212	0.330406	0.236094
Q9D0F6	Rfc5	8	5.15388	2.53766	4.14176	2.02683
Q9CR62	Slc25a11	3	2.63	2.53484	1.58936	0.776245
E9QJV4	Prpf39	1	4.12089	2.52984	4.12089	2.52984
F6UFZ5	Pcf11	5	4.22962	2.5275	3.32266	-1.5886
Q8C2Q3	Rbm14	22	2.32474	2.52725	1.46713	-0.518514
G5E890	Rfx3	2	2.13682	2.52553	2.13682	2.52553
Q9CQT2	Rbm7	5	3.70757	2.52467	2.06934	0.405343
A0A1Y7VK00		1	5.26071	2.51985	5.26071	2.51985
Q3U741	Ddx17	15	3.99424	2.50005	0.782002	-0.0300922
E9Q1A8	Hbp1	5	5.65648	2.49861	0.599092	0.13519
Q9JMK2	Csnk1e	2	3.59936	2.49844	3.86112	3.61843
Q8BTQ0-2	PcgF3	1	3.60829	2.49835	0.416914	1.04745
Q6NZL1	Dhx37	10	2.3926	2.49686	2.01744	-1.10001
Q8K3K7	Agpat2	2	4.00956	2.49243	4.00956	2.49243
Q60749	Khdrbs1	7	2.24528	2.48105	1.15064	-0.426346
Q9CS00	Cactin	3	3.11165	2.47151	1.09399	-0.385445
F2Z466	Med7	2	2.6415	2.44373	0.990371	0.492588
Q8K327	Champ1	15	2.86225	2.44347	0.0180496	-0.0213242
A0A0U1RPD8	Gtf3c1	27	1.04821	2.41951	2.45591	1.54681
A0A0G2JFV9	Exosc9	3	2.97342	2.41565	0.515094	0.10886
Q8CHI8-3	Ep400	19	1.94342	2.41035	2.9515	1.12683
Q3UG20-2	Kmt2e	2	2.87062	2.40037	0.528126	0.171076
G5E902	Slc25a3	1	2.96016	2.39046	2.02279	0.840802
Q99KX1	Mlf2	3	2.20328	2.38656	0.960797	0.525385
P62843	Rps15	4	2.64338	2.38615	0.889714	-1.07146
D3Z7I0	Gtf3c2;Gm29609	13	1.11472	2.37105	2.85827	2.1786
Q9QYC7	Ggcx	2	2.09443	2.36786	2.09443	2.36786
P97868	Rbbp6	57	2.0679	2.35691	2.81063	-2.56714
Q6NZF1	Zc3h11a	33	2.59124	2.34165	2.72298	-1.45423
Q3U821	Wdr75	3	3.24008	2.33132	0.385095	-0.0702505
E9QP84	Med16	10	0.84519	2.33037	2.03387	1.08382
Q8CCI5	Rybp	2	3.29864	2.32365	0.544322	-0.0861158
A0A0R4IZX3	Med6	2	2.27892	2.31014	0.360877	0.164814
Q8BU11	Tox4	10	2.98938	2.30892	1.74321	0.501885
Q62187	Ttf1	2	3.61584	2.3064	0.311678	-0.103091
Q5SPL2	Phf12	4	3.05422	2.30582	2.08503	-1.02456
Q3TMP1	Gtf3c3	11	2.612	2.30497	2.16311	2.12673
Q8BGT7	Smndc1	4	2.1897	2.30398	3.7332	-4.21934
H3BK67	Hmbox1	6	2.68287	2.29424	2.33883	-1.48734
Q91V81	Rbm42	4	2.50217	2.28475	2.03839	-1.07396
Q8R2T8	Gtf3c5	6	2.83273	2.281	3.77446	1.91076
D3YXZ5	Rbm47	7	2.12371	2.27471	1.30262	1.06288
Q91WM1	Strbp	2	3.59508	2.27088	0.654835	0.29288
Q9QYS9-8	Qki	6	2.8308	2.27065	0.0953127	0.102865
Q8K194	Snrnp27	4	2.0072	2.26372	2.2219	-2.92512
Q99PV0	Prpf8	79	3.17116	2.25308	2.5126	-1.46114
Q9Z315	Sart1	34	2.35922	2.25025	3.13704	-1.11359
Q9D2D7	Znf687	12	3.48749	2.24015	3.18122	-1.6376
Q9D0E1-2	Hnrnpm	43	3.37081	2.23896	1.92246	-0.402395
Q80WJ7	Mtdh	8	2.77021	2.23617	2.26626	1.21523
Q9QXK7	Cpsf3	18	2.6914	2.23321	2.18501	-2.04844
Q8CF60	Zfp263	2	4.54829	2.23243	4.54829	2.23243
Q61026	Ncoa2	14	1.94483	2.21845	2.25462	2.0139
Q9EST5	Anp32b	2	7.17482	2.20922	2.21664	-0.938702
F6TN13	Rnpc3	3	2.57517	2.20673	0.0493732	0.0223265
Q6PAL7	Ahdc1	3	0.345257	2.20243	2.79393	1.34309
Q80XP8	Fam76b	3	3.43386	2.19822	0.88885	1.57212
G5E8B9	Zbtb11	2	2.57168	2.19352	0.0911893	0.0394783
P49135	Ercc3	9	2.81343	2.18552	2.71399	2.84329
Q5SWW4	Med13	3	2.61374	2.17554	0.0256032	-0.0137548
E9QN31	Nop2	6	2.95344	2.17252	2.23179	-0.962234
Q5SFM8	Rbm27	29	3.20852	2.17216	3.55457	-1.62395
A0A0R4J046	Cebpz	11	2.541	2.16535	0.307629	0.332839
E9QAE4	Nsd1	3	3.56237	2.16418	0.55797	0.0571356
Q9CQJ4	Rnf2	4	2.96278	2.15332	2.16113	-1.28797
D3Z1T3	Zfp444	1	1.80364	2.15125	2.26728	2.36127
P84089	Erh	4	2.74735	2.14373	2.191	-1.24209
Q62141-1	Sin3b	3	2.43976	2.14073	0.586076	-0.205722
Q91YR7	Prpf6	39	3.80962	2.12819	4.08969	-1.40749
P60898	Polr2i	2	2.49905	2.12218	1.84972	-1.02331
Q6ZQH8	Nup188	7	3.25852	2.1201	3.31887	2.17038
Q8BP67	Rpl24	4	2.49658	2.11878	0.794903	0.648075
Q8K310	Matr3	25	3.45757	2.11577	2.66897	0.132541
P60122	Ruvbl1	3	3.29256	2.112	1.92416	0.438303
P51881	Slc25a5	9	2.57198	2.10417	2.1743	1.02371
Q9ERU9	Ranbp2	93	2.55307	2.09686	1.62143	-0.251597
Q9CQA5-2	Med4	7	3.50517	2.09598	1.68614	0.361306
Q9CXY6	Ilf2	9	2.03809	2.09568	2.52756	-4.28047
A0A0G2JGZ6	Rorc	7	2.97485	2.09385	3.32655	2.13095
Q8K0H5	Taf10	1	4.44344	2.08612	3.60177	2.85512
Q3US16	Tceanc	1	3.7792	2.08418	1.35207	-1.30746
Q91VS8	Farp2	2	2.75808	2.08051	2.75808	2.08051
Q8BGS3-2	Zkscan1	1	3.99915	2.07853	3.53858	1.44633
Q8C570	Rae1	3	2.33023	2.07609	0.269388	-0.123283
Q91VL6	Zfp825	1	3.40851	2.07578	1.20408	2.81298
Q8BG30	Nelfa	1	4.38595	2.06345	4.38595	2.06345
Q5FW96	Nr1i3	2	1.83284	2.0532	2.33305	1.72672
Q3UV08	Ncor1	2	2.98884	2.05009	1.0783	0.213973
Q8JZS6-2	N4bp2l2	5	2.14064	2.0469	1.55459	-1.15802
Q62511	Zfp91	6	3.01492	2.04466	1.3971	2.08158
Q80X98	Dhx38	11	2.03504	2.03673	1.68139	-1.07649
A2A5Y4	Kansl1	3	2.293	2.0357	0.696449	0.355219
Q99MZ3	Mlxipl	2	2.66095	2.02664	1.34129	1.43082
Q8CI61	Bag4	3	2.32281	2.02644	0.303238	0.116364
A0A0R4J0P6	Parn	2	2.88753	2.0131	0.543028	0.617751
Q9D168	Ints12	15	2.43542	1.99771	1.04506	0.360535
A1L3S7	Gatad2b	10	2.70794	1.99422	2.16244	0.691622
E9PUR6	Nr3c1	11	2.38448	1.99376	3.19828	3.48069
Q99KG3-2	Rbm10	1	2.17186	1.9936	0.791967	-0.506945
C5NSA7	Tdo2	5	2.22993	1.99234	1.04855	-0.902497
Q3U3M5	Ccnk	3	2.12227	1.99019	1.41285	-1.0739
Q99KP6-3	Prpf19	5	2.87391	1.98257	0.158753	0.0328455
Q9D7M8	Polr2d	2	4.57927	1.98054	2.83255	-1.01274
Q8BZ47	Znf609	1	1.55128	1.97998	2.67153	1.55729
Q8BMQ2	Gtf3c4	20	2.16942	1.97933	2.38448	2.64414
D3YTP8	Lsm4	2	3.51256	1.96838	2.61153	-1.15567
Q3UNN4	Smarcc1	6	2.6096	1.96807	1.28614	0.823182
P54728	Rad23b	4	1.30012	1.96649	2.03518	1.84749
Q8VE80	Thoc3	4	3.74793	1.96381	3.61197	-2.44848
Q9CR11	Yeats4	4	3.78506	1.96163	2.47515	2.68082
P23881	Tcea3	7	2.42803	1.95925	2.54297	-0.861963
Q7TPD1	Fbxo11	1	3.26079	1.94887	3.00353	2.48064
Q9WTX5	Skp1	1	2.14951	1.94674	1.54436	1.70949
P62320	Snrpd3	3	2.89863	1.94617	2.52198	-1.14534
Q7TSZ8	Nacc1	2	8.70893	1.94137	1.48675	0.457236
F6SGT4	Exosc8	2	2.30648	1.93227	0.594993	0.228508
E0CXB1	Psma6	1	2.30646	1.93217	2.21629	1.83416
Q8C4B4-2	Unc119b	1	2.85597	1.92879	2.85597	1.92879
P62311	Lsm3	1	2.99321	1.92387	2.63655	-1.30676
Q9Z2N8	Actl6a;Actl6b	2	3.18637	1.92269	3.13741	-1.8199
E9Q3G8	Nup153	40	3.36896	1.91918	2.5065	-0.687515
Q3TWH3	Pnrc1	4	1.70628	1.90929	2.50759	2.44756
Q6P4T2	Snrnp200	69	3.3283	1.90613	2.87777	-1.18568
Q80YR5	Safb2	26	2.46253	1.90311	3.05969	-1.72584
A0A140T8P5		1	0.624765	1.90301	4.59474	3.04385
S4R1J3	Ing3	1	2.74959	1.90285	1.06183	2.77408
J3QK52	Noc2l	2	3.10893	1.89492	0.570272	1.02446
P83870	Phf5a	4	4.81771	1.89166	1.50838	-1.76869
G3UVU2	Sf3a2	9	3.30888	1.89089	1.401	-0.903372
A2BG75	Nfib	9	4.78097	1.88695	3.55543	2.08313
E9PZM4	Chd2	4	2.22592	1.87741	1.1757	-0.687276
F6YM15	Tle2;Tle3;Tle1;Tle4	1	3.79805	1.86979	3.79805	1.86979
P24788	Cdk11b	21	2.12292	1.8694	2.35896	-2.40556
P97470	Ppp4c	1	3.50498	1.86077	0.360414	-0.45909
Q8BH59	Slc25a12	2	2.21078	1.8561	2.03688	1.51734
Q8BHZ4	Znf592	24	2.44696	1.8333	1.87051	-0.784989
O35218	Cpsf2	19	2.39437	1.82989	1.57111	-0.867608
A0A494B9L0	Akap8l	7	2.2107	1.82484	1.5434	1.05477
P61358	Rpl27	8	2.49839	1.82289	1.81103	-0.238857
F6VVY4	Slc25a1	2	4.28134	1.81652	2.86429	-0.526793
Q3V0Z2	Gmcl1	1	2.84516	1.78962	0.147273	0.53399
G3UZ34	Eftud2	34	2.51418	1.78478	3.43303	-1.17806
Q8VCH6	Dhcr24	2	2.01412	1.78336	1.38219	2.68988
A0A668KL68	Nkrf	3	2.77187	1.77715	1.79245	0.569215
Q91W39	Ncoa5	17	2.04866	1.75764	2.53517	-2.39341
A2AGS6	Trp53i11	1	2.79695	1.75114	2.8712	2.15204
Q5SUF2	Luc7l3	5	3.90957	1.74925	0.668247	0.538612
P63017	Hspa8	20	2.74113	1.74163	1.67629	1.04903
P70168	Kpnb1	22	3.13882	1.73999	0.822624	-0.108442
F6YVP7	Gm10260;Rps18	8	2.82403	1.73922	1.965	0.137082
A2AHP7	Adgrg2;Gpr64	1	5.07172	1.73365	5.07172	1.73365
D3YZC7	Brd8	8	2.47287	1.72112	1.92244	1.36761
O88665	Brd7	4	2.748	1.71179	0.803716	-0.597138
Q62481	Vps72	3	2.03279	1.70933	1.83483	1.40136
Q9CZ82	Med18	2	3.53007	1.70159	0.0790111	-0.0169764
Q6NZQ2	Ddx31	5	2.24839	1.70061	0.986254	-0.892638
Q9QXV1	Cbx8	2	2.86044	1.69918	0.350377	-0.10813
O35738	Klf12;Klf3	2	2.97553	1.69652	2.25496	1.29102
A0A1L1SUI3	Slc37a4	2	1.36584	1.68893	2.70806	1.69282
Q9R0X0	Med20;Gm20517	4	2.22208	1.67486	0.879141	-1.05502
P14733	Lmnb1	7	2.80667	1.67283	2.77179	1.62772
Q569Z6	Thrap3	32	2.15966	1.65445	2.43017	-1.70684
Q99LI7	Cstf3	15	2.2405	1.63528	2.55548	-2.08894
Q80XC6	Nrde2	2	3.12685	1.627	0.208334	0.599451
A0A0U1RNU6	Bcl7c;Bcl7b;Bcl7a	1	5.30791	1.61336	1.80234	0.554956
Q9QYI4	Dnajb12	6	2.03277	1.60745	1.53309	0.975876
E9Q577	Uimc1	11	1.93954	1.60491	2.23284	1.38917
F6XGN0	Nup210	1	2.95036	1.59793	2.92959	1.61183
Q8CIL4		1	2.59994	1.58586	1.45623	0.752844
Q7TPM0	Cbx1;Cbx3	2	2.09849	1.58528	0.542047	0.22051
Q9CQS2	Nop10	3	2.93322	1.57938	2.08855	-0.71463
F8WGT2	Tmem209	3	1.36	1.56864	3.04383	1.9757
Q9JL35	Hmgn5	3	1.02556	1.55149	2.13208	3.1861
Q922U1	Prpf3	26	2.24741	1.54616	2.19859	-0.30976
A0A1W2P7C1	Ncoa1	2	2.47446	1.5445	2.97628	2.82207
O08755	Onecut1;Onecut3;Onecut2	3	2.43299	1.54208	0.387697	0.159184
E9Q8J8	Etv6	3	1.40723	1.53578	2.12685	2.17908
Q9JHS9	Cwc15	8	2.14647	1.53519	2.32219	-2.13589
E0CYC4	Cdk8;Cdk19	1	2.48791	1.52741	1.29109	1.05461
P97351	Rps3a	11	2.02812	1.52544	1.70924	-1.50572
A2BE28-2	Las1l	20	2.36835	1.51666	1.59685	0.33982
B9EJX5	Taf2	2	2.38851	1.50509	0.674867	-0.195945
Q9JJF3	No66	3	3.24116	1.50366	1.13041	-0.477465
P35486	Pdha1	3	4.73821	1.50324	3.64195	-1.32181
Q9JJ28	Flii	3	2.58385	1.50228	1.56645	-0.694934
Q5YD48	A1cf	14	2.48837	1.48504	2.31352	1.58902
Q9CQI7	Snrpb2	6	2.17067	1.4844	2.42575	1.47138
Q9DBQ9	Swt1	2	2.18164	1.46524	2.02731	1.22799
A0A0R4J1Z3	Tmem33	1	4.87372	1.46291	1.62007	-0.126502
Q5U4C3	Scaf1	2	2.08752	1.46186	2.26887	-1.83202
Q5SV02	Rad50	45	2.4336	1.45796	3.40722	2.62031
Q62189	Snrpa	7	2.40013	1.45052	2.32481	-0.992846
G3UWE1	Tecr	8	0.88479	1.45021	2.85756	1.97978
Q91WC1-2	Pot1	1	2.69676	1.44634	1.5288	0.701242
A2ADH1	Magt1	3	2.32823	1.44031	0.940549	1.41981
Q9CQ39	Med21	2	2.87971	1.43031	0.877006	-0.186657
Q99NB9	Sf3b1	47	2.54566	1.41679	3.58149	-1.1899
P62317	Snrpd2	6	2.05982	1.40943	2.12165	-1.50324
Q8R149	Bud13	4	2.452	1.40292	1.62769	-1.79329
Q8BTS0	Ddx5	24	2.47852	1.40204	1.52977	-0.241697
Z4YJT3	Larp1	3	2.13806	1.40027	2.22572	-1.62162
Q6P2L6-2	Whsc1l1	24	2.41259	1.38704	2.85883	1.2667
A0A494B9Z0	Fau	1	2.93567	1.33264	3.21068	-1.86308
P35550	Fbl	6	3.06163	1.31622	3.2627	-1.76177
Q3UKC1	Tax1bp1	1	2.12201	1.31105	0.529265	-0.320325
A0A1D5RML8	Polr2c	4	2.22559	1.30485	2.4438	-0.800174
Q7TQK0-2	Ccnt2	1	2.71089	1.30315	0.618894	-0.103094
D3YZ09	Gar1	4	3.56098	1.2854	0.584191	0.155557
Q8BW22	Ss18l1	1	2.20314	1.24904	1.90931	1.97814
Q5DTZ3	Mkl2	3	1.84921	1.23171	2.74318	2.29896
A2A6J4	Lsp1	2	3.905	1.23124	0.380494	-0.0511665
J3QNW0	Dnmt1	2	1.69231	1.18417	2.88048	2.14731
F6ZDS4	Tpr	113	3.08307	1.17807	3.76571	-1.02495
P61979-2	Hnrnpk	18	2.6932	1.17748	0.642597	-0.266244
Q3UJB0	Sf3b2	41	2.60724	1.17567	2.53233	-1.0715
Q5SUT0	Ewsr1	11	2.59092	1.14392	0.404513	0.0667305
E9Q7M6	Cdh23	1	3.27682	1.1369	3.27606	1.13625
O88532	Zfr	27	2.99396	1.126	2.76822	0.900898
Q64012-2	Raly	17	2.41345	1.12329	0.0582562	0.0142288
A0A0R4J0J6	Thoc5	13	2.30774	1.11808	2.54096	-1.88729
Q9EPU4	Cpsf1	37	3.47689	1.10713	4.29656	-1.32066
Q3TZX8-2	Nol9	13	2.63093	1.10139	2.66077	-1.17872
K3W4L1	Taf6l	12	2.06645	1.08726	2.18888	1.2777
Q3UI43	Babam1	3	2.48761	1.08515	1.09888	0.191884
P38647	Hspa9	6	5.39983	1.08417	1.09315	-1.08462
B7ZP47	Wapal	22	2.38757	1.05641	3.28269	1.43152
Q9CZU3	Skiv2l2	22	2.56764	1.05387	1.3323	0.10708
Q60520	Sin3a	15	2.23927	1.05285	0.96191	0.243824
A0A0G2JEY3	Supt20h	3	2.30878	1.0486	2.70711	1.54415
Q3UFM6	Dgcr14	1	1.78231	1.04562	2.03661	1.53412
Q9CXG3	Ppil4	5	2.21311	1.04388	1.21139	-2.18991
A0A1L1SSL7	Zbtb44	6	2.41892	1.0252	2.21894	-1.57801
Q921M3	Sf3b3	33	2.50979	1.01438	2.30746	-0.763347
G3UYV7	Rps28	2	3.11956	1.00936	1.93115	-2.21928
Q9WTJ4	Fiz1	1	1.82559	0.984494	2.04609	1.41281
E9PXT5	Cul4a	1	1.95859	0.939605	2.55424	1.02292
E9Q7G0	Numa1	65	4.27314	0.927068	5.7194	1.39724
A0A1D5RLL4		1	2.28405	0.897867	2.69038	1.49743
F8VPY2	Taf5	5	0.107501	0.887843	2.04004	1.3789
Q91WQ5	Taf5l	8	0.950695	0.86263	2.95202	1.34288
A0A0A6YW67	Gm8797;Uba52;Kxd1;Ubc;Ubb;Rps27a	4	3.37474	0.828507	3.84555	1.57509
O35615	Zfpm1	6	2.30887	0.781053	2.68384	1.2895
P61620	Sec61a1;Sec61a2	6	1.24947	0.706503	2.03102	1.53308
Q91YQ5	Rpn1	9	1.23215	0.634802	4.63133	1.73995
Q8VI33	Taf9	8	1.71723	0.61897	3.01209	1.1599
A2A5N1	Ywhab	1	0.824736	0.615992	3.26669	2.50328
Q99PJ2	Trim8	2	1.04331	0.575477	2.1857	2.36371
O35134	Polr1a	11	1.58529	0.573495	3.00926	1.39447
A0A494B9D8	Cyb5a	2	0.962743	0.567269	2.51384	1.69508
E9QN70	Lamb1	1	1.7124	0.539877	2.95085	1.44157
A0A140T8M9		0	1.39324	0.400052	2.97425	1.54569
A0A1W2P7R5	Tmem19	1	0.926535	0.34379	3.89474	2.82341
E9Q2H1	Ubr5	30	1.33347	0.300444	3.41746	1.5097
Q9CW03	Smc3	33	1.39847	0.276517	3.37593	1.63753
Q8BHY2	Noc4l	7	0.151458	0.272067	2.18012	1.59914
P26516	Psmd7	1	0.928056	0.270585	3.32193	2.26725
Q6PGG6	Gnl3l	11	0.244588	0.264569	2.52334	1.19904
Q62318	Trim28	16	0.94966	0.259419	3.14722	1.5651
Q9JLV1	Bag3	2	0.517517	0.214166	2.22157	1.36569
Q6PBC0	Cds2	2	0.134802	0.1954	2.89349	2.74326
Q8C7V3	Utp15	3	0.0498019	0.176956	2.35059	1.14505
A0A338P735	Smpd4	4	0.109759	0.131118	2.36632	3.76187
Q8VDP4	Ccar2	18	0.205122	0.103804	2.71847	1.724
Q4LDG0	Slc27a5	10	0.611039	0.100809	3.65269	1.69371
Q3U1J4	Ddb1	19	0.388429	0.0739117	3.83335	1.78263
A2A7P4	Zfp691;Znf691	2	0.198265	0.071332	2.82378	1.69138
B1AQR8	Lgals9	1	0.184997	0.0649672	2.2712	1.68925
A2AFF6	Stag2	5	0.256426	0.060401	2.36769	1.47279
O55143	Atp2a2	16	0.3008	0.0302591	3.11189	1.58388
Q80TR8-4	Vprbp	10	0.013271	-0.0143156	2.23546	1.34727
Q9CQS8	Sec61b;Gm10320	2	0.280972	-0.0374212	3.02199	1.21026
A0A5F8MPK9	Sacm1l	1	0.253211	-0.0381098	4.05133	1.56959
Q8BG81	Poldip3	11	0.378624	-0.0461617	2.89959	1.20704
Q9CU62	Smc1a	37	0.897258	-0.0633669	3.68753	1.36805
Q61216	Mre11a	12	0.559532	-0.151856	2.46854	1.85252
G8JL40	Kdm1a	7	0.974503	-0.193717	2.06559	1.08737
A0A5H1ZRL3	Nelfb	3	0.439293	-0.221048	1.99656	1.32748
E9QLK7	Trrap	2	0.903442	-0.244756	2.57871	1.33963
Q69ZX6	Morc2a	8	0.158498	-0.254969	2.132	6.49776
A0A1L1SUI7	Gtf3c6	1	0.849981	-0.317595	2.24576	1.77208
Q9JHD1	Kat2b	12	1.34675	-0.334168	3.62013	2.98276
Q60953	Pml	13	2.16797	-0.371591	3.24035	1.29477
O35488	Slc27a2	17	0.91808	-0.412177	2.03561	1.51372
F6WJB7	Usp34	5	2.1253	-0.433062	3.3607	1.95786
Q01149	Col1a2	3	2.01539	-0.465431	4.80498	3.62281
Q6IQX8	Zfp219	10	2.17135	-0.508385	2.43375	2.52121
P11499	Hsp90ab1	5	0.811941	-0.549696	2.88825	3.01917
O55234	Psmb5	1	0.609082	-0.649349	3.74051	1.27143
A0A0R4J0P7	Slc22a18	1	1.0145	-0.657618	2.1466	1.67537
B7ZCR6	Znf512b	40	1.6358	-0.661633	2.3107	1.10338
A0A0J9YV20	Sdad1	11	0.578095	-0.679932	2.03514	1.20026
Q8VDM4	Psmd2	6	1.17303	-0.743692	2.64352	2.60611
Q91VB8	haemaglobin alpha 2;Hba	1	1.68849	-0.747986	2.49538	2.47894
S4R1W1	Gm3839;Gapdh	4	1.99992	-0.841858	2.83622	2.65669
Q61550	Rad21	3	1.58926	-0.88088	2.0192	1.69744
O70503	Hsd17b12	3	1.93573	-0.890735	2.35493	1.45359
Q6PDI5-2	Ecm29;AI314180	8	1.05737	-0.954804	2.51866	3.04728
P14106	C1qb	5	2.00784	-1.06666	2.68949	2.23333
Q3UV17	Krt76	1	2.05695	-1.15379	2.60963	1.83926
P98086	C1qa	8	2.82212	-1.18687	3.19575	4.03411
P15864	Hist1h1c	4	2.0255	-1.20212	2.27867	1.71535
A0A286YDW9	Atxn7	7	2.27174	-1.23847	2.50444	1.36327
A8DUK4	Hbbt1;Hbb-bs;Hbb-b2;Hbb-b1	3	2.25639	-1.24293	2.37602	2.0201
P46978	Stt3a	5	1.9371	-1.26704	2.36062	1.63331
Q61495	Dsg1a;Dsg1b;Dsg1c	3	2.23515	-1.30526	4.13841	2.97123
Q8JZR0	Acsl5	2	2.64469	-1.41846	2.30593	1.32185
A0A0B4J1G0	Fcgr4	5	2.41378	-1.66635	2.42739	1.86272
Q6A026	Pds5a	6	2.30416	-1.6931	2.8175	1.04281
A0A140T8P4		1	2.43243	-1.72314	3.10578	3.74779
A0A2I3BQ03	Ywhaz	4	1.95367	-1.81505	2.03936	1.33006
Q60596	Xrcc1	3	2.84021	-1.83859	2.40999	1.49193
P26151	Fcgr1	8	2.21469	-1.93232	2.67814	1.64873
Q06890	Clu	3	2.39606	-1.93792	2.5697	2.06954
P07901	Hsp90aa1	3	1.13714	-1.94918	2.86996	2.6543
P07724	Alb	7	2.03063	-1.94955	2.31291	3.28562
Q80ZZ5	Ryr2	1	3.70806	-1.96134	3.30629	1.15244
A0A2R8W6J9	Upp2	1	2.12521	-2.5218	2.23033	2.93695
E9Q286	Ice1	2	3.21534	-2.96762	2.24407	1.38172

## Sheet: Per2 IP R2
Protein IDs	Gene names	Unique peptides	‘-Log10 p-value Per2 (WT/IgG)_2	Log2Ratio Per2 (WT/IgG)_2	‘-Log10 p-value Per2 (WT/KO)_2	Log2Ratio Per2 (WT/KO)_2
A0A0R4J0U3	Per2	33	5.44663	11.1226	5.58926	12.9553
Q9R194	Cry2	19	9.07356	12.0133	9.07356	12.0133
Q9DC28	Csnk1d	2	6.17298	11.771	6.17298	11.771
A0A0J9YU61	Clock	20	4.68133	10.6699	4.75394	11.5878
O35973	Per1	27	4.90324	10.3634	5.0299	11.3893
Q9WTL8-2	Arntl	18	6.75451	11.23	6.75451	11.23
P97784	Cry1	12	5.87844	10.5904	5.87844	10.5904
O70361	Per3	16	6.21455	8.3704	6.21455	8.3704
G3X9B7	Npas2	1	2.62442	7.26576	4.91397	7.61945
P01642	Gm10881	1	3.17192	5.84906	3.17192	5.84906
D3Z2E7	AI607873	11	2.03236	1.95729	3.91957	5.70315
Q02257	Jup	10	2.01303	1.57866	5.11672	5.67477
Q9DC28-2	Csnk1d	1	4.71954	5.62986	4.71954	5.62986
Q64700	Rbl2	9	4.33928	5.62253	4.33928	5.62253
E9Q557	Dsp	10	2.17118	2.7051	3.28432	5.57255
P17427	Ap2a2	6	4.90548	5.31036	4.90548	5.31036
D3YZC2	Men1	1	4.9404	5.30715	4.9404	5.30715
Q99JC1	Iglc2	3	2.5431	5.30554	2.5431	5.30554
Q9JMK2	Csnk1e	4	3.2597	5.25431	3.2597	5.25431
A2A5Y4	Kansl1	8	4.0105	4.92405	4.0105	4.92405
A0A286YDW9	Atxn7	1	2.57888	4.36199	2.57888	4.36199
P01673		1	3.31525	4.29125	3.31525	4.29125
F8WJE3	Kansl2	4	2.51508	4.51903	1.47359	3.84127
P01679	Igkv4-86	2	3.20894	6.32432	2.363	3.61913
H3BKM0	Ap2b1	9	5.74608	4.68666	0.998256	3.489
P03977		2	2.44688	4.55676	1.05481	3.48238
P43276	Hist1h1b	2	3.39374	3.46358	3.39374	3.46358
F6RCX2	Cep89	1	3.34892	3.43797	3.34892	3.43797
Z4YJJ0	Cipc	2	2.89898	3.42707	2.89898	3.42707
A0A5H1ZRK8		4	4.03643	4.01444	4.07422	3.32703
Q7TSF1	Dsg1b	2	3.06917	1.95396	3.86881	3.30617
P07724	Alb	2	3.25512	3.26915	3.25512	3.26915
H3BJL2	9930021J03Rik	2	2.53261	3.23427	2.53261	3.23427
P01645		4	2.46112	4.9167	2.43948	3.22651
Q9ER67	Maged2	1	3.3927	3.15502	3.3927	3.15502
Q61666-3	Hira	1	3.71665	2.99482	3.71665	2.99482
G3X8Q0	Sp1	2	3.46476	4.20332	0.794517	2.88515
P98086	C1qa	4	2.07308	1.52454	2.65449	2.78511
Q8VDM4	Psmd2	2	3.33066	2.6341	3.33066	2.6341
C5NSA7	Tdo2	5	0.079813	0.0533428	2.20008	2.60405
F6R9G0	Ep400	3	0.784846	3.60676	2.6381	2.53438
A0A0R4J060	Sap130	8	2.07622	5.24128	1.4406	2.52991
Q62141-1	Sin3b	2	3.98614	3.97793	3.24893	2.51691
Q9WUP7	Uchl5	1	2.58838	4.02871	1.8099	2.45568
Q9CPN9	2210010C04Rik	1	2.96939	4.13262	1.81861	2.44913
G3UYD0	Gtf2i	2	3.56655	2.35483	3.56655	2.35483
Q61191	Hcfc1	39	4.35275	3.57687	3.62942	2.34925
Q3V3W4	Zbtb2	1	2.52814	2.28508	2.52814	2.28508
F6TB64	Ubn2	14	3.3714	6.45865	2.47076	2.24811
Q8CID0	Csrp2bp	9	3.70078	6.39186	2.47206	2.23023
F6RNF9	Rbm33	1	2.17124	2.08506	3.4771	2.22682
Q60520-1	Sin3a	20	4.3698	7.66612	2.89577	2.04737
Q8CGY8	Ogt	2	2.7338	4.35627	1.13774	2.02536
G3UZM1	Jmjd1c	25	2.70063	2.18543	2.63648	1.91243
Q6PIJ4	Nfrkb	38	2.69748	2.3469	3.47941	1.82864
F2Z456	Cyb5r3	8	2.85424	1.6376	2.86119	1.8264
Q8R4R6	Nup35	3	2.12144	1.94294	3.08238	1.76437
A0A1L1STM2	Tbrg1	1	3.1903	4.06626	1.93628	1.76081
D3Z5I9	Rbm33	12	2.51117	1.62396	2.68256	1.74822
A0A338P697	Yeats2	31	2.92513	7.02329	2.62332	1.74515
Q61666	Hira	10	3.65205	6.86534	2.58602	1.70406
D3YTT9	Zzz3	8	2.20962	5.3598	1.00604	1.6449
Q99LQ1	Mbip	6	3.64697	5.23529	1.81845	1.61395
Q91WV0	Dr1	1	2.30728	1.61066	2.30728	1.61066
P83882	Rpl36a	3	3.09645	4.172	1.88511	1.60281
P18528		1	2.36373	2.06088	1.05154	1.57579
A0A1D5RLL4		1	2.21116	1.58182	2.35279	1.5272
Q9Z103	Adnp	10	2.18164	1.09714	1.75346	1.52487
Q8R359	Ino80e	2	2.6773	2.23135	5.11152	1.49914
Q8C0I4	Epc2	6	4.44821	5.07845	2.03192	1.49663
A2RSY1-2	Kansl3	12	3.84422	5.81675	1.95369	1.48323
Q9JI44	Dmap1	11	2.2421	2.16431	2.91527	1.47562
Q00899	Yy1	10	2.36575	1.28414	2.56383	1.47484
G3X8Q1	Cabin1	40	5.45955	7.65833	3.10503	1.47197
Q8CHI8-3	Ep400	49	2.63314	1.85712	2.47067	1.45195
P43274	Hist1h1e	1	4.13595	1.69092	2.55714	1.3944
Q6ZPV2	Ino80	23	2.50135	2.04584	2.38484	1.37557
O54833	Csnk2a2	2	2.70215	2.87471	0.332503	1.36062
F6ZBR8	Wiz	19	2.32893	1.39123	2.49103	1.34709
P26151	Fcgr1	3	4.1811	3.31796	1.66415	1.32887
Q6P5D8	Smchd1	11	2.69001	2.32303	0.499032	1.32601
Q9CR11	Yeats4	5	2.12819	1.2561	0.9921	1.32517
Q3THW5	H2afv	2	2.01726	1.31132	2.01726	1.31132
Q3TJY1	Mcrs1	3	4.3878	5.73233	2.13785	1.25148
Q4G0F8-2	Ubn1	14	3.60076	4.6361	2.53039	1.24241
B2RWS6	Ep300	8	2.22046	1.60225	3.51987	1.22615
Q8VIJ6	Sfpq	31	3.5076	3.5694	2.865	1.21096
Q8CHQ9	Cml2	2	4.59395	1.12317	4.59395	1.12317
F8WJ31	Zscan26	4	4.46906	3.3763	1.17664	1.03124
P10126	Eef1a1	2	2.1164	1.16028	2.30736	1.03062
Q68FG3	Spty2d1	1	2.07458	1.23761	1.64321	0.906372
P43277	Hist1h1d	4	2.4497	1.56791	1.99523	0.836268
E9QLK7	Trrap	2	3.33353	1.05404	2.05639	0.792106
Q99K48	Nono	22	3.23491	3.69925	1.89917	0.791572
A0A2I3BQS6	Ubr5	44	2.30759	1.1848	1.72611	0.741624
Q8R326	Pspc1	22	5.61602	10.7029	2.43965	0.637067
Q8C9B9	Dido1	50	2.23897	1.36594	2.07492	0.635427
P97742	Cpt1a	3	2.94676	2.45802	1.05281	0.618355
Q9Z2N8	Actl6a	5	2.02865	1.37382	1.90479	0.561289
D3YZC8	Brd8	11	2.99528	4.75443	0.421932	0.372515
E9Q3G8	Nup153	42	3.14212	1.09582	2.02016	0.310269
P61963	Dcaf7	3	2.21633	2.8917	0.472203	0.283718
Q792Z1	Try10	1	2.20982	1.31598	0.806729	0.237284
A0A0J9YV90	Tbl1xr1	4	3.71101	2.79646	0.0463396	-0.0182304
Q9JIH2	Nup50	20	2.34435	1.17402	0.132738	-0.0250006
Q99LB0	Dnttip1	6	3.21638	2.71237	0.303248	-0.0586853
A0A140T8Q3	Igk-V19-17	1	6.37185	4.5171	2.35637	-1.21781
A0A1N9PTV1	Fbrs	10	3.9778	2.93567	1.64731	-1.81707
